# Supplementary material for: An optimized approach for annotation of large eukaryotic genomic sequences using genetic algorithm
Source: BMC Bioinformatics. 2017 Oct 24;18:460. doi: 10.1186/s12859-017-1874-7 (PMC5655831; doi:10.1186/s12859-017-1874-7)
Supplement: Supplementary file 2 — Table S5. Comparative analysis of missed exons and wrong exons on HMR195 datasets. Table S6. comparative analysis of missed exons and wrong exons on SAG datasets. (XLS 30 kb) [file 12859_2017_1874_MOESM2_ESM.xls]

## Sheet: WE and ME on HMR195
Table S5: Comparative analysis of missed exons and wrong exons on HMR195 datasets
	GENOMESCAN	HMMgene	GENSCAN	Grail 2	AUGUSTUS	EUI	EUI-FRAME	GI	FGENES	GeneMark.hmm	Genie	Morgan	MZEF	GPGA
ME	0.05	0.12	0.08	0.07	0.17	0.1	0.11	0.19	0.12	0.13	0.19	0.2	0.32	0.011
WE	0.14	0.07	0.09	0.06	0.08	0.04	0.03	0.03	0.09	0.11	0.11	0.28	0.23	0.021

## Sheet: WE and ME on SAG
Table S6: comparative analysis of missed exons and wrong exons on SAG datasets
	ME	WE
GENSCAN	0.14	0.41
FGENESH	0.09	0.23
HMMGene	0.15	0.55
Procrustes	0.1	0.16
GeneWise	0.06	0.02
Proposed method (GPGA)	0.03	0.06
